# Supplementary material for: Transcriptomic and Functional Analyses of Two Cadmium Hyper-Enriched Duckweed Strains Reveal Putative Cadmium Tolerance Mechanisms
Source: Int J Mol Sci. 2023 Jul 29;24(15):12157. doi: 10.3390/ijms241512157 (PMC10418380; doi:10.3390/ijms241512157)
Supplement: Supplementary file 1 [file ijms-24-12157-s001.zip]

Archive with 1 entries (1 files):
- ijms-2363198-supplementary.pdf
